# Supplementary material for: Immunoglobulin A as a Key Immunological Molecular Signature of Post-COVID-19 Conditions
Source: Viruses. 2023 Jul 13;15(7):1545. doi: 10.3390/v15071545 (PMC10385093; doi:10.3390/v15071545)
Supplement: Supplementary file 1 [file viruses-15-01545-s001.zip]

Archive with 1 entries (1 files):
- viruses-2469244-supplementary.pdf
